# Supplementary material for: Facile and Green Fabrication of Porous Hydrogels Based on Gelatin Microsphere Porogens for 3D Immune Cell Culture
Source: Gels. 2026 May 29;12(6):477. doi: 10.3390/gels12060477 (PMC13297822; doi:10.3390/gels12060477)
Supplement: Supplementary file 1 [file gels-12-00477-s001.zip]

Archive with 1 entries (1 files):
- gels-4281146-supplementary.pdf
